# Supplementary material for: A Reliable Protocol for In situ microRNAs Detection in Feeding Sites Induced by Root-Knot Nematodes
Source: Front Plant Sci. 2016 Jul 7;7:966. doi: 10.3389/fpls.2016.00966 (PMC4936241; doi:10.3389/fpls.2016.00966)
Supplement: Supplementary Table 2 — MiR390 sequences in different crop species. BLASTN from miRBase (http://www.mirbase.org/) was used to search for miRNA homologs in different crops species matching the miR390 probe sequence (GGCGCTATCCCTCCTGAGCTT). The homology (score value) and significance are specified (E-value). Asterisks indicate 100% homology. [file Table2.XLS]

## Sheet: Supplemental data Table S2
Crops	ID	Accession	Query start	Query end	Subject start	Subject end	Strand	Score	Evalue
Aegilops tauschii	ata-miR390-5p	MIMAT0037140	1	21	1	21	-	105	0,002*
	ata-miR390-3p	MIMAT0037141	3	20	1	18	+	72	0.84
Amborella trichopoda	atr-miR390.2	MIMAT0033934	1	21	1	21	-	105	0,002*
	atr-miR390.1	MIMAT0033933	3	21	3	21	-	95	0.01
Arabidopsis lyrata	aly-miR390a-5p	MIMAT0017533	1	21	1	21	-	105	0,002*
	aly-miR390b-5p	MIMAT0017535	1	21	1	21	-	105	0,002*
	aly-miR390a-3p	MIMAT0017534	3	21	1	19	+	77	0.32
	aly-miR391-5p	MIMAT0017537	1	18	3	20	-	72	0.84
	aly-miR390b-3p	MIMAT0017536	3	20	1	18	+	72	0.84
Arabidopsis thaliana	ath-miR390a-5p	MIMAT0000931	1	21	1	21	-	105	0,002*
	ath-miR390b-5p	MIMAT0000932	1	21	1	21	-	105	0,002*
	ath-miR390a-3p	MIMAT0031902	3	21	1	19	+	77	0.32
	ath-miR391-5p	MIMAT0000933	1	18	3	20	-	72	0.84
	ath-miR390b-3p	MIMAT0031903	3	20	1	18	+	72	0.84
Brachypodium distachyon	bdi-miR390a-5p	MIMAT0020660	1	21	1	21	-	105	0,002*
	bdi-miR390a-3p	MIMAT0027043	3	20	1	18	+	72	0.84
Brassica napus	bna-miR390a	MIMAT0005602	1	21	1	21	-	105	0,002*
	bna-miR390b	MIMAT0005603	1	21	1	21	-	105	0,002*
	bna-miR390c	MIMAT0005604	1	21	1	21	-	105	0,002*
Brassica rapa	bra-miR390-5p	MIMAT0035840	1	21	1	21	-	105	0,002*
	bra-miR391-5p	MIMAT0035842	1	18	3	20	-	72	0.84
	bra-miR390-3p	MIMAT0035841	3	21	1	19	+	68	1.8
Carica papaya	cpa-miR390a	MIMAT0031812	1	21	1	21	-	105	0,002*
	cpa-miR390b	MIMAT0031813	1	21	1	21	-	105	0,002*
Citrus sinensis	csi-miR390	MIMAT0014092	1	21	1	21	-	105	0,002*
Cucumis melo	cme-miR390a	MIMAT0026134	1	21	1	21	-	105	0,002*
	cme-miR390b	MIMAT0022750	1	21	1	21	-	105	0,002*
	cme-miR390c	MIMAT0026135	1	21	1	21	-	105	0,002*
	cme-miR390d	MIMAT0026133	1	21	1	21	-	105	0,002*
Cynara cardunculus	cca-miR390	MIMAT0024523	1	21	1	21	-	96	0.008
Glycine max	gma-miR390a-5p	MIMAT0007359	1	21	1	21	-	105	0,002*
	gma-miR390f	MIMAT0024908	1	21	1	21	-	105	0,002*
	gma-miR390g	MIMAT0024909	1	21	1	21	-	105	0,002*
	gma-miR390e	MIMAT0024907	1	20	1	20	-	100	0.004
	gma-miR390b-5p	MIMAT0007361	1	21	1	21	-	96	0.008
	gma-miR390d	MIMAT0024906	1	21	1	21	-	96	0.008
	gma-miR390a-3p	MIMAT0007360	3	21	1	19	+	77	0.32
	gma-miR390c	MIMAT0020995	3	21	1	19	+	77	0.32
	gma-miR1523b	MIMAT0021051	7	20	3	16	+	61	6.9
Gossypium hirsutum	ghr-miR390a	MIMAT0005815	1	21	1	21	-	105	0,002*
	ghr-miR390b	MIMAT0005816	1	21	1	21	-	105	0,002*
	ghr-miR390c	MIMAT0005817	1	21	1	21	-	105	0,002*
Helianthus exilis	hex-miR390a	MIMAT0025509	1	21	1	21	-	105	0,002*
	hex-miR390b	MIMAT0025510	1	21	1	21	-	105	0,002*
Linum usitatissimum	lus-miR390a	MIMAT0027167	1	21	1	21	-	105	0,002*
	lus-miR390b	MIMAT0027191	1	21	1	21	-	105	0,002*
	lus-miR390c	MIMAT0027197	1	21	1	21	-	105	0,002*
	lus-miR390d	MIMAT0027203	1	21	1	21	-	105	0,002*
Lotus japonicus	lja-miR390a-5p	MIMAT0029322	1	21	1	21	-	105	0,002*
	lja-miR390b-5p	MIMAT0029324	1	21	1	21	-	105	0,002*
	lja-miR390a-3p	MIMAT0029323	3	21	1	19	+	77	0.32
	lja-miR390b-3p	MIMAT0029325	3	21	1	19	+	77	0.32
Malus domestica	mdm-miR390a	MIMAT0025969	1	21	1	21	-	105	0,002*
	mdm-miR390b	MIMAT0025970	1	21	1	21	-	105	0,002*
	mdm-miR390c	MIMAT0025971	1	21	1	21	-	105	0,002*
	mdm-miR390d	MIMAT0025972	1	21	1	21	-	105	0,002*
	mdm-miR390e	MIMAT0025973	1	21	1	21	-	105	0,002*
	mdm-miR390f	MIMAT0025974	1	21	1	21	-	105	0,002*
Manihot esculenta	mes-miR390	MIMAT0029261	3	21	1	19	+	77	0.32
Medicago truncatula	mtr-miR390	MIMAT0011072	1	21	1	21	-	105	0,002*
Nicotiana tabacum	nta-miR390b	MIMAT0024702	1	21	1	21	-	105	0,002*
	nta-miR390c	MIMAT0024703	1	21	1	21	-	105	0,002*
	nta-miR390a	MIMAT0024701	1	21	1	21	-	96	0.008
Oryza sativa	osa-miR390-5p	MIMAT0001588	1	21	1	21	-	105	0,002*
	osa-miR390-3p	MIMAT0022888	3	20	1	18	+	72	0.84
Physcomitrella patens	ppt-miR390a	MIMAT0003131	1	21	1	21	-	105	0,002*
	ppt-miR390b	MIMAT0003132	1	21	1	21	-	105	0,002*
	ppt-miR390c-5p	MIMAT0003919	1	20	2	21	-	100	0.004
Pinus densata	pde-miR390	MIMAT0025331	1	21	1	21	-	87	0.047
Pinus taeda	pta-miR390	MIMAT0004998	1	21	1	21	-	87	0.047
Populus trichocarpa	ptc-miR390a	MIMAT0002011	1	21	1	21	-	105	0,002*
	ptc-miR390b	MIMAT0002012	1	21	1	21	-	105	0,002*
	ptc-miR390c	MIMAT0002013	1	21	1	21	-	105	0,002*
	ptc-miR390d-5p	MIMAT0002014	1	21	1	21	-	105	0,002*
	ptc-miR390d-3p	MIMAT0022907	3	21	1	19	+	77	0.32
Prunus persica	ppe-miR390	MIMAT0031473	1	21	1	21	-	105	0,002*
Ricinus communis	rco-miR390a	MIMAT0014184	1	21	1	21	-	105	0,002*
	rco-miR390b	MIMAT0014185	1	21	1	21	-	105	0,002*
Solanum lycopersicum	sly-miR390b-5p	MIMAT0035479	1	21	1	21	-	105	0,002*
	sly-miR390a-5p	MIMAT0035467	1	21	1	21	-	96	0.008
	sly-miR390a-3p	MIMAT0035468	3	21	1	19	+	77	0.32
	sly-miR390b-3p	MIMAT0035480	3	21	1	19	+	77	0.32
Solanum tuberosum	stu-miR390-5p	MIMAT0031343	1	21	1	21	-	96	0.008
	stu-miR390-3p	MIMAT0031344	3	21	1	19	+	68	1.8
Sorghum bicolor	sbi-miR390	MIMAT0011347	1	21	1	21	-	105	0,002*
Theobroma cacao	tcc-miR390a	MIMAT0020419	1	21	1	21	-	105	0,002*
	tcc-miR390b	MIMAT0020420	1	21	1	21	-	105	0,002*
Vitis vinifera	vvi-miR390	MIMAT0005707	1	21	1	21	-	105	0,002*
Zea mays	zma-miR390a-5p	MIMAT0013998	1	21	1	21	-	105	0,002*
	zma-miR390b-5p	MIMAT0014033	1	21	1	21	-	105	0,002*
	zma-miR390a-3p	MIMAT0015333	3	20	1	18	+	72	0.84
	zma-miR390b-3p	MIMAT0015367	3	20	1	18	+	72	0.84
